# Supplementary material for: Targeted Delivery of HSP70 to Tumor Cells via Supramolecular Complex Based on HER2-Specific DARPin9_29 and the Barnase:Barstar Pair
Source: Cells. 2024 Feb 9;13(4):317. doi: 10.3390/cells13040317 (PMC10887201; doi:10.3390/cells13040317)
Supplement: Supplementary file 1 [file cells-13-00317-s001.zip]

Archive with 1 entries (1 files):
- cells-2764802-supplementary.pdf
